# Supplementary material for: Transcriptome and Metabolome Analyses Reveal Sugar and Acid Accumulation during Apricot Fruit Development
Source: Int J Mol Sci. 2023 Nov 30;24(23):16992. doi: 10.3390/ijms242316992 (PMC10707722; doi:10.3390/ijms242316992)
Supplement: Supplementary file 1 [file ijms-24-16992-s001.zip › supplementary tables.xlsx]

## Sheet: Table S1
Table S1. Summary of fruit total soluble sugar content data.
Sample	classification	Total soluble sugar content/%
shushanganxing	high-sugar cultivar	15.2769
xiheiyexing	high-sugar cultivar	13.7168
huanna	high-sugar cultivar	13.0353
tangwangchuan	high-sugar cultivar	12.613
XY-19	high-sugar cultivar	12.3632
45046	high-sugar cultivar	12.3149
X15	high-sugar cultivar	12.3148
12048	high-sugar cultivar	12.3065
weixin	high-sugar cultivar	12.1126
heiyexing	high-sugar cultivar	11.9679
huanghongyike	high-sugar cultivar	11.8653
11L27	high-sugar cultivar	11.6388
pingguoxing	high-sugar cultivar	11.4706
liguangxing	high-sugar cultivar	11.4066
zhenzhuyouxing	high-sugar cultivar	11.3538
wulan21	high-sugar cultivar	11.2446
datianshushanggan	high-sugar cultivar	11.1686
1138	high-sugar cultivar	11.0826
DH-18	high-sugar cultivar	11.004
sungold	common sugar cultivar	9.98264
laoliguangxing	common sugar cultivar	9.82954
XY2-27	common sugar cultivar	9.73539
laixijinxing	common sugar cultivar	9.69886
yinbai	common sugar cultivar	9.50582
ZZYX	common sugar cultivar	9.41076
XY-27	common sugar cultivar	9.40019
jialiguangxing	common sugar cultivar	9.27939
xinjiangnongkeyuanxiaobaixing	common sugar cultivar	9.17111
qingpixing	common sugar cultivar	9.12625
yangxiaxiaobaixing2hao	common sugar cultivar	9.09439
JX-92-57	common sugar cultivar	9.06444
XY-37	common sugar cultivar	9.03092
JX-93-25	common sugar cultivar	9.00238
XY2-25	common sugar cultivar	8.95052
kaite	common sugar cultivar	8.94172
luntainongda3hao	common sugar cultivar	8.94084
yangxiaxiaobaixing1hao	common sugar cultivar	8.83618
xinan2haoliguangxing	common sugar cultivar	8.83144
beiza	common sugar cultivar	8.81076
yidali1hao	common sugar cultivar	8.77195
13006	common sugar cultivar	8.75973
XY22	common sugar cultivar	8.71441
PT84	common sugar cultivar	8.59809
luntainongda2hao	common sugar cultivar	8.5542
qingyangxing	common sugar cultivar	8.55005
zhupiliguangxing	common sugar cultivar	8.48011
G2	common sugar cultivar	8.34827
yingshaji	common sugar cultivar	8.30174
tangwangchuan1hao	common sugar cultivar	8.29414
PT63	common sugar cultivar	8.19838
chaxian2hao	common sugar cultivar	8.19631
dunhuangliguangxing	common sugar cultivar	8.12179
XY-31	common sugar cultivar	7.99941
20190423	low-sugar cultivar	3.01299
20190405	low-sugar cultivar	3.00093
20190429	low-sugar cultivar	2.84882
W15005	low-sugar cultivar	2.71171
20190431	low-sugar cultivar	2.69725
20190430	low-sugar cultivar	2.43885
20190422	low-sugar cultivar	2.42634
20190404	low-sugar cultivar	2.40748
20190433	low-sugar cultivar	2.40581
zhalute23	low-sugar cultivar	2.35031
20190403	low-sugar cultivar	2.34381
20190424	low-sugar cultivar	2.26341
20190401	low-sugar cultivar	2.23276
20190414	low-sugar cultivar	2.16165
20190416	low-sugar cultivar	2.0343
20190402	low-sugar cultivar	2.02659
20190406	low-sugar cultivar	1.95383
W15009	low-sugar cultivar	1.92868
ali2hao	low-sugar cultivar	1.82868
20190407	low-sugar cultivar	1.79703
13071	low-sugar cultivar	1.78258
bei23hang5hao	low-sugar cultivar	1.767
20190415	low-sugar cultivar	1.723
20190417	low-sugar cultivar	1.61637
20190413	low-sugar cultivar	1.59846
PT85	low-sugar cultivar	1.55307
20190428	low-sugar cultivar	1.54294
20190418	low-sugar cultivar	1.53702
20190412	low-sugar cultivar	1.52423
13035	low-sugar cultivar	1.5036
20190427	low-sugar cultivar	1.47219
15130	low-sugar cultivar	1.42483
12081	low-sugar cultivar	1.41626
15015	low-sugar cultivar	1.00988

## Sheet: Table S2
Table S2. Significance analysis data for sucrose, glucose, fructose, sorbitol, citric acid, malic acid and starch at S1, S2 and S3 periods for "shushanggan", "sungold" and "F43"
Note: The asterisks indicate significant differences (* P < 0.05, ** < 0.01, *** P < 0.001, ns: not significant) based on the Student’s t-test.
sucrose	S1		significant differences
sucrose	F43	Sungold	p
sucrose	0.422903	0.91	0.022 *
sucrose	0.308334	0.95
sucrose	0.250751	0.63
sucrose	S1		significant differences
sucrose	F43	Shushanggan	p
sucrose	0.422903	0.617988	0.036 *
sucrose	0.308334	0.651985
sucrose	0.250751	0.650181
sucrose	S1		significant differences
sucrose	Sungold	Shushanggan	p
sucrose	0.91	0.617988	0.212 ns
sucrose	0.95	0.651985
sucrose	0.63	0.650181
sucrose	S2		significant differences
sucrose	F43	Sungold	p
sucrose	0.726856	14.69	0.014 *
sucrose	0.592933	17.6
sucrose	0.907969	12.12
sucrose	S2		significant differences
sucrose	F43	Shushanggan	p
sucrose	0.726856	5.6301	0.012 *
sucrose	0.592933	7.62897
sucrose	0.907969	7.9053
sucrose	S2		significant differences
sucrose	Sungold	Shushanggan	p
sucrose	14.69	5.6301	0.049 *
sucrose	17.6	7.62897
sucrose	12.12	7.9053
sucrose	S3		significant differences
sucrose	F43	Sungold	p
sucrose	2.30413	52.27	0.001 ***
sucrose	1.36771	48.2
sucrose	1.54188	55.04
sucrose	S3		significant differences
sucrose	F43	Shushanggan	p
sucrose	2.30413	85.8468	0 ***
sucrose	1.36771	83.1968
sucrose	1.54188	84.0382
sucrose	S3		significant differences
sucrose	Sungold	Shushanggan	p
sucrose	52.27	85.8468	0.003 **
sucrose	48.2	83.1968
sucrose	55.04	84.0382
glucose	S1		significant differences
glucose	F43	Sungold	p
glucose	1.33595	18.6	0 ***
glucose	1.53076	19.35
glucose	1.13959	18.93
glucose	S1		significant differences
glucose	F43	Shushanggan	p
glucose	1.33595	19.5396	0.003 **
glucose	1.53076	17.467
glucose	1.13959	16.4508
glucose	S1		significant differences
glucose	Sungold	Shushanggan	p
glucose	18.6	19.5396	0.392 ns
glucose	19.35	17.467
glucose	18.93	16.4508
glucose	S2		significant differences
glucose	F43	Sungold	p
glucose	4.4594	10.26	0.011 *
glucose	3.29245	11.19
glucose	3.84945	12.16
glucose	S2		significant differences
glucose	F43	Shushanggan	p
glucose	4.4594	20.413	0.001 ***
glucose	3.29245	21.2155
glucose	3.84945	20.6754
glucose	S2		significant differences
glucose	Sungold	Shushanggan	p
glucose	10.26	20.413	0.003 **
glucose	11.19	21.2155
glucose	12.16	20.6754
glucose	S3		significant differences
glucose	F43	Sungold	p
glucose	8.40065	11.07	0.061 ns
glucose	7.83149	10.48
glucose	9.61786	10.64
glucose	S3		significant differences
glucose	F43	Shushanggan	p
glucose	8.40065	34.5311	0.001 ***
glucose	7.83149	35.9431
glucose	9.61786	38.9725
glucose	S3		significant differences
glucose	Sungold	Shushanggan	p
glucose	11.07	34.5311	0.003 **
glucose	10.48	35.9431
glucose	10.64	38.9725
fructose	S1		significant differences
fructose	F43	Sungold	p
fructose	0.796638	8.1	0 ***
fructose	0.657712	8.18
fructose	0.520571	8.2
fructose	S1		significant differences
fructose	F43	Shushanggan	p
fructose	0.796638	4.48718	0 ***
fructose	0.657712	4.51282
fructose	0.520571	4.29885
fructose	S1		significant differences
fructose	Sungold	Shushanggan	p
fructose	8.1	4.48718	0.001 ***
fructose	8.18	4.51282
fructose	8.2	4.29885
fructose	S2		significant differences
fructose	F43	Sungold	p
fructose	3.34995	6.89	0.007 **
fructose	2.67964	6.07
fructose	3.20227	7.59
fructose	S2		significant differences
fructose	F43	Shushanggan	p
fructose	3.34995	12.8204	0.003 **
fructose	2.67964	13.779
fructose	3.20227	12.4348
fructose	S2		significant differences
fructose	Sungold	Shushanggan	p
fructose	6.89	12.8204	0.018 *
fructose	6.07	13.779
fructose	7.59	12.4348
fructose	S3		significant differences
fructose	F43	Sungold	p
fructose	5.86065	6.93	0.085 ns
fructose	5.76952	7.35
fructose	6.17878	6.64
fructose	S3		significant differences
fructose	F43	Shushanggan	p
fructose	5.86065	19.9921	0.001 ***
fructose	5.76952	19.0175
fructose	6.17878	19.0315
fructose	S3		significant differences
fructose	Sungold	Shushanggan
fructose	6.93	19.9921	0.001 ***
fructose	7.35	19.0175
fructose	6.64	19.0315
sorbitol	S1		significant differences
sorbitol	F43	Sungold	p
sorbitol	18.1651	20.72	0.055 ns
sorbitol	19.6645	20.99
sorbitol	17.4121	20.78
sorbitol	S1		significant differences
sorbitol	F43	Shushanggan	p
sorbitol	18.1651	22.8511	0.027 *
sorbitol	19.6645	23.1924
sorbitol	17.4121	23.7734
sorbitol	S1		significant differences
sorbitol	Sungold	Shushanggan	p
sorbitol	20.72	22.8511	0.013 *
sorbitol	20.99	23.1924
sorbitol	20.78	23.7734
sorbitol	S2		significant differences
sorbitol	F43	Sungold	p
sorbitol	9.57041	15.74	0.001 ***
sorbitol	9.37179	15.95
sorbitol	8.8658	14.89
sorbitol	S2		significant differences
sorbitol	F43	Shushanggan	p
sorbitol	9.57041	25.2278	0.001 ***
sorbitol	9.37179	26.2267
sorbitol	8.8658	25.9291
sorbitol	S2		significant differences
sorbitol	Sungold	Shushanggan	p
sorbitol	15.74	25.2278	0.002 **
sorbitol	15.95	26.2267
sorbitol	14.89	25.9291
sorbitol	S3		significant differences
sorbitol	F43	Sungold	p
sorbitol	7.54254	3.9	0.072 ns
sorbitol	5.74881	4.13
sorbitol	5.64958	3.93
sorbitol	S3		significant differences
sorbitol	F43	Shushanggan	p
sorbitol	7.54254	27.1206	0.001 ***
sorbitol	5.74881	25.4905
sorbitol	5.64958	26.7773
sorbitol	S3		significant differences
sorbitol	Sungold	Shushanggan	p
sorbitol	3.9	27.1206	0.001 ***
sorbitol	4.13	25.4905
sorbitol	3.93	26.7773
citric acid	S1		significant differences
citric acid	F43	Sungold	p
citric acid	5.46576	8.62	0.069 ns
citric acid	5.51326	6.8
citric acid	5.62484	7.32
citric acid	S1		significant differences
citric acid	F43	Shushanggan	p
citric acid	5.46576	3.46323	0.008 **
citric acid	5.51326	3.21232
citric acid	5.62484	2.9133
citric acid	S1		significant differences
citric acid	Sungold	Shushanggan	p
citric acid	8.62	3.46323	0.011 *
citric acid	6.8	3.21232
citric acid	7.32	2.9133
citric acid	S2		significant differences
citric acid	F43	Sungold	p
citric acid	31.1024	17.57	0.009 **
citric acid	32.1182	19.1
citric acid	34.3053	16.89
citric acid	S2		significant differences
citric acid	F43	Shushanggan	p
citric acid	31.1024	4.90787	0 ***
citric acid	32.1182	6.38886
citric acid	34.3053	7.28091
citric acid	S2		significant differences
citric acid	Sungold	Shushanggan	p
citric acid	17.57	4.90787	0.008 **
citric acid	19.1	6.38886
citric acid	16.89	7.28091
citric acid	S3		significant differences
citric acid	F43	Sungold	p
citric acid	31.7627	13.87	0 ***
citric acid	33.5941	16.08
citric acid	32.4676	15.26
citric acid	S3		significant differences
citric acid	F43	Shushanggan	p
citric acid	31.7627	8.44494	0 ***
citric acid	33.5941	9.34344
citric acid	32.4676	9.59767
citric acid	S3		significant differences
citric acid	Sungold	Shushanggan	p
citric acid	13.87	8.44494	0.005 **
citric acid	16.08	9.34344
citric acid	15.26	9.59767
malate	S1		significant differences
malate	F43	Sungold	p
malate	25.1054	17.8	0.014 *
malate	27.156	18.12
malate	24.0679	18.09
malate	S1		significant differences
malate	F43	Shushanggan	p
malate	25.1054	23.7415	0.615 ns
malate	27.156	24.8576
malate	24.0679	25.6581
malate	S1		significant differences
malate	Sungold	Shushanggan	p
malate	17.8	23.7415	0.005 **
malate	18.12	24.8576
malate	18.09	25.6581
malate	S2		significant differences
malate	F43	Sungold	p
malate	5.9253	8.04	0.005 **
malate	5.89214	7.71
malate	5.85958	7.52
malate	S2		significant differences
malate	F43	Shushanggan	p
malate	5.9253	14.2546	0.001 ***
malate	5.89214	13.7521
malate	5.85958	14.5542
malate	S2		significant differences
malate	Sungold	Shushanggan	p
malate	8.04	14.2546	0.002 **
malate	7.71	13.7521
malate	7.52	14.5542
malate	S3		significant differences
malate	F43	Sungold	p
malate	2.32777	1.91	0.084 ns
malate	2.77455	1.97
malate	3.14731	1.82
malate	S3		significant differences
malate	F43	Shushanggan	p
malate	2.32777	8.88465	0.005 **
malate	2.77455	8.47274
malate	3.14731	8.36059
malate	S3		significant differences
malate	Sungold	Shushanggan	p
malate	1.91	8.88465	0.001 ***
malate	1.97	8.47274
malate	1.82	8.36059
starch	S1		significant differences
starch	F43	Sungold	p
starch	0.61	0.35	0.002 **
starch	0.6	0.37
starch	0.62	0.36
starch	S1		significant differences
starch	F43	Shushanggan	p
starch	0.61	0.66	0.225 ns
starch	0.6	0.7
starch	0.62	0.62
starch	S1		significant differences
starch	Sungold	Shushanggan	p
starch	0.35	0.66	0.005 **
starch	0.37	0.7
starch	0.36	0.62
starch	S2		significant differences
starch	F43	Sungold	p
starch	0.89	0.33	0 ***
starch	0.83	0.3
starch	0.88	0.35
starch	S2		significant differences
starch	F43	Shushanggan	p
starch	0.89	0.53	0.013 *
starch	0.83	0.59
starch	0.88	0.57
starch	S2		significant differences
starch	Sungold	Shushanggan	p
starch	0.33	0.53	0.013 *
starch	0.3	0.59
starch	0.35	0.57
starch	S3		significant differences
starch	F43	Sungold	p
starch	0.92	0.2	0.004 **
starch	0.77	0.2
starch	0.86	0.21
starch	S3		significant differences
starch	F43	Shushanggan	p
starch	0.92	0.49	0.019 *
starch	0.77	0.51
starch	0.86	0.48
starch	S3		significant differences
starch	Sungold	Shushanggan	p
starch	0.2	0.49	0.002 **
starch	0.2	0.51
starch	0.21	0.48
titratable acid	S1		significant differences
titratable acid	F43	Sungold	p
titratable acid	1.809	2.546	0 ***
titratable acid	1.823	2.551
titratable acid	1.798	2.539
titratable acid	S1		significant differences
titratable acid	F43	Shushanggan	p
titratable acid	1.809	1.876	0.387 ns
titratable acid	1.823	1.882
titratable acid	1.798	1.771
titratable acid	S1		significant differences
titratable acid	Sungold	Shushanggan	p
titratable acid	2.546	1.876	0.002 **
titratable acid	2.551	1.882
titratable acid	2.539	1.771
titratable acid	S2		significant differences
titratable acid	F43	Sungold	p
titratable acid	3.082	1.876	0 ***
titratable acid	3.084	1.869
titratable acid	3.079	1.872
titratable acid	S2		significant differences
titratable acid	F43	Shushanggan	p
titratable acid	3.082	1.072	0 ***
titratable acid	3.084	1.069
titratable acid	3.079	1.075
titratable acid	S2		significant differences
titratable acid	Sungold	Shushanggan	p
titratable acid	1.876	1.072	0 ***
titratable acid	1.869	1.069
titratable acid	1.872	1.075
titratable acid	S3		significant differences
titratable acid	F43	Sungold	p
titratable acid	1.608	0.737	0 ***
titratable acid	1.596	0.742
titratable acid	1.615	0.734
titratable acid	S3		significant differences
titratable acid	F43	Shushanggan	p
titratable acid	1.608	0.804	0 ***
titratable acid	1.596	0.803
titratable acid	1.615	0.812
titratable acid	S3		significant differences
titratable acid	Sungold	Shushanggan	p
titratable acid	0.737	0.804	0.005 **
titratable acid	0.742	0.803
titratable acid	0.734	0.812
pH	S1		significant differences
pH	F43	Sungold	p
pH	3.503	3.178	0 ***
pH	3.502	3.175
pH	3.493	3.172
pH	S1		significant differences
pH	F43	Shushanggan	p
pH	3.503	3.64	0.004 **
pH	3.502	3.642
pH	3.493	3.659
pH	S1		significant differences
pH	Sungold	Shushanggan	p
pH	3.178	3.64	0 ***
pH	3.175	3.642
pH	3.172	3.659
pH	S2		significant differences
pH	F43	Sungold	p
pH	3.62	3.358	0 ***
pH	3.612	3.354
pH	3.624	3.357
pH	S2		significant differences
pH	F43	Shushanggan	p
pH	3.62	4.038	0 ***
pH	3.612	4.029
pH	3.624	4.039
pH	S2		significant differences
pH	Sungold	Shushanggan	p
pH	3.358	4.038	0 ***
pH	3.354	4.029
pH	3.357	4.039
pH	S3		significant differences
pH	F43	Sungold	p
pH	3.633	3.623	0.042 *
pH	3.635	3.625
pH	3.637	3.619
pH	S3		significant differences
pH	F43	Shushanggan	p
pH	3.633	4.213	0 ***
pH	3.635	4.211
pH	3.637	4.219
pH	S3		significant differences
pH	Sungold	Shushanggan	p
pH	3.623	4.213	0 ***
pH	3.625	4.211
pH	3.619	4.219

## Sheet: Table S3
Table S3. Whole transcriptome sequencing data filtering statistics.
Sample	TotalRawReads	TotalCleanReads	TotalCleanBase	GCofFq1	GCofFq2	Q20ofFq1	Q20ofFq2	Q30ofFq1	Q30ofFq2	CleanReadsRatio	TotalCleanReads	TotalMappingRatio	UniquelyMappingRatio	StrandSpecificRatio
SF1_1	129383592	127825182	12782518200	0.4765	0.4798	0.9812	0.9816	0.9403	0.9386	0.988	106436398	0.7807	0.7452	0.9584
SF1_2	129383592	128225580	12822558000	0.4758	0.4789	0.9809	0.9802	0.9393	0.9335	0.9911	107057780	0.7852	0.7488	0.9586
SF1_3	129383592	127309760	12730976000	0.4758	0.4792	0.9808	0.9795	0.9416	0.9324	0.984	99648590	0.7533	0.718	0.9454
SF2_1	113853208	112936458	11293645800	0.4829	0.4848	0.9815	0.9804	0.941	0.9344	0.992	72760500	0.7423	0.7	0.9243
SF2_2	129383592	128210044	12821004400	0.4755	0.479	0.9822	0.9824	0.9431	0.9405	0.9909	85943972	0.7461	0.7104	0.9162
SF3_1	129383592	128046938	12804693800	0.4804	0.4829	0.9805	0.9812	0.9387	0.9375	0.9897	101410448	0.8142	0.7803	0.9545
SF3_2	129383592	128123216	12812321600	0.4785	0.4811	0.981	0.9796	0.9399	0.9326	0.9903	110128612	0.8162	0.7819	0.9539
SF3_3	129383592	126751302	12675130200	0.4816	0.4836	0.9781	0.9782	0.9334	0.9285	0.9797	102110574	0.7859	0.7524	0.9588
SJ1_1	112988812	112004560	11200456000	0.4733	0.4769	0.9806	0.9772	0.9391	0.9255	0.9913	84997604	0.742	0.7117	0.9294
SJ1_2	127539558	126293984	12629398400	0.4747	0.4779	0.9798	0.9805	0.9371	0.9357	0.9902	95742944	0.7457	0.7164	0.9503
SJ1_3	129383592	127986180	12798618000	0.4773	0.4807	0.9803	0.9796	0.9384	0.9332	0.9892	100722036	0.7355	0.7043	0.9466
SJ2_1	129383592	128177864	12817786400	0.4805	0.4836	0.9795	0.9798	0.9359	0.9328	0.9907	110821088	0.7809	0.7511	0.9634
SJ2_2	129383592	128225318	12822531800	0.4818	0.485	0.9793	0.9796	0.9361	0.9323	0.9911	111723796	0.7821	0.7524	0.9639
SJ2_3	129383592	128024968	12802496800	0.4782	0.4821	0.9796	0.9802	0.9372	0.9351	0.9895	109796862	0.7807	0.7519	0.964
SJ3_1	129383592	128165018	12816501800	0.4867	0.4887	0.9802	0.9791	0.9383	0.9316	0.9906	103719234	0.7977	0.7664	0.9593
SJ3_2	129383592	128126212	12812621200	0.4862	0.4887	0.9807	0.9807	0.9401	0.937	0.9903	108054870	0.7975	0.767	0.962
SJ3_3	129383592	128244312	12824431200	0.4868	0.4895	0.9793	0.981	0.9354	0.9371	0.9912	108930708	0.7979	0.766	0.9594
SS1_1	126895446	125952146	12595214600	0.4773	0.4807	0.9802	0.9819	0.9372	0.9388	0.9926	84040856	0.704	0.6717	0.9546
SS1_2	127438758	126026122	12602612200	0.4846	0.4878	0.9816	0.982	0.9414	0.9395	0.9889	79159112	0.694	0.6589	0.9558
SS1_3	124952982	122882442	12288244200	0.4841	0.4875	0.9798	0.9815	0.9365	0.938	0.9834	84331104	0.6794	0.652	0.9587
SS2_2	117085626	116086412	11608641200	0.4748	0.4771	0.9807	0.9807	0.9399	0.9361	0.9915	81917864	0.698	0.6714	0.9658
SS2_3	129934168	127865480	12786548000	0.4791	0.4827	0.9825	0.9796	0.9526	0.9444	0.9841	98675392	0.7153	0.6884	0.9715
SS3_1	118113042	117011094	11701109400	0.4809	0.4831	0.9809	0.9798	0.9404	0.9338	0.9907	88934224	0.7764	0.7487	0.971
SS3_2	129934168	127644230	12764423000	0.4845	0.487	0.9802	0.9787	0.9468	0.9423	0.9824	110506516	0.7766	0.7474	0.9728
SS3_3	129934168	127692170	12769217000	0.4884	0.4914	0.9805	0.9783	0.947	0.9408	0.9828	111375062	0.7786	0.7499	0.9711

## Sheet: Table S4
Table S4. Genes associated with sugar and acid metabolism in 'Shushanggan', 'Sungold' and 'F43' identified by venn diagram
Gene ID	Annotation
PaF106G0600023212.01	beta-glucosidase [EC:3.2.1.21]
PaF106G0500021203.01
PaF106G0600022558.01
PaF106G0700027177.01
MTCONS_00050730
MTCONS_00062006
PaF106G0700027305.01	beta-fructofuranosidase [EC:3.2.1.26]
PaF106G0700028584.01
PaF106G0200010294.01
MTCONS_00065711
PaF106G0800029294.01	xylan 1,4-beta-xylosidase [EC:3.2.1.37]
PaF106G0800030871.01
PaF106G0100006463.01
PaF106G0100005910.01
PaF106G0800029355.01	sucrose synthase [EC:2.4.1.13]
MTCONS_00025686
PaF106G0100001858.01	sucrose-phosphate synthase [EC:2.4.1.14]
PaF106G0100004326.01	endoglucanase [EC:3.2.1.4]
PaF106G0800031552.01
PaF106G0100003916.01
PaF106G0600024068.01	glucuronokinase [EC:2.7.1.43]
PaF106G0300013308.01	glucose-6-phosphate 1-epimerase [EC:5.1.3.15]
PaF106G0100001785.01	glucose-1-phosphate adenylyltransferase [EC:2.7.7.27]
PaF106G0100006344.01	glucan endo-1,3-beta-glucosidase 1/2/3 [EC:3.2.1.39]
PaF106G0300012090.01
PaF106G0300013632.01
MTCONS_00064354
PaF106G0700027740.01	fructose-bisphosphate aldolase, class I [EC:4.1.2.13]
PaF106G0600024709.01	fructose-1,6-bisphosphatase I [EC:3.1.3.11]
PaF106G0600021669.01	cellulose synthase A
PaF106G0800029960.01
PaF106G0400017550.01
MTCONS_00049764
PaF106G0600025053.01	mannan endo-1,4-beta-mannosidase [EC:3.2.1.78]
MTCONS_00028624	aconitate hydratase [EC:4.2.1.3]
PaF106G0400016641.01	sedoheptulose-bisphosphatase [EC:3.1.3.37]
PaF106G0500021139.01	phosphomannomutase [EC:5.4.2.8]
PaF106G0300014523.01	stachyose synthetase [EC:2.4.1.67]
PaF106G0100001534.01	solute carrier family 50 (sugar transporter)
PaF106G0100003839.01	vacuolar protein 8
PaF106G0400014876.01
MTCONS_00052583
PaF106G0200010797.01	vacuolar iron transporter family protein
PaF106G0800032536.01
PaF106G0300011816.01	photosystem II Psb27 protein
PaF106G0400018007.01	photosystem II oxygen-evolving enhancer protein 3
MTCONS_00006661	photosystem II 22kDa protein
PaF106G0400017278.01	photosystem I subunit X
PaF106G0300013834.01	photosystem I subunit VI
PaF106G0600023058.01	photosystem I subunit PsaO
MTCONS_00038076	photosystem I subunit PsaN
PaF106G0300014126.01	transcription factor MYB, plant
PaF106G0200009263.01
PaF106G0500020477.01
PaF106G0500019249.01
PaF106G0500020107.01	EREBP-like factor
PaF106G0300013888.01
PaF106G0300014111.01	AP2-like ethylene-responsive transcription factor ANT
PaF106G0200008992.01	transcription factor MYC2
MTCONS_00017480
MTCONS_00011702	transcription factor TCP21
MTCONS_00007401	MADS-box transcription factor, plant

## Sheet: Table S5
Table S5: Climate data for sampling time
Sampling time	Average air temperature/℃	Average relative humidity of air/%	Average effective photosynthetic radiation/umol/s/m^2	Maximum wind speed/m/s	Rainfall/mm	Average CO2 concentration/ppm	Longer hours of sunshine/hour
SF1	19.19	48.54	463	6.673	0	1000	12.1
SF2	25.38	63.95	393.2	6.034	0	1000	8.78
SF3	25.16	71.38	277.6	4.116	0	1000	2.093
SJ1	23.19	43.34	393.5	7.153	0	1000	9.4
SJ2	26.16	37.43	338.4	5.555	0	1000	3.653
SJ3	25.38	63.95	393.2	6.034	0	1000	8.78
SS1	27.6	39	523.8	6.673	0	1000	13.24
SS2	24.33	76.07	305.5	3.397	0.1	1000	5.001
SS3	28.81	60.44	466	5.235	0	1000	9.57

## Sheet: Table S6
Table S6. Primers used in qRT-PCR.
Gene	Primer forward(F)	Primer reverse(R)
PaF106G0200009233.01	CCTGGAAGTGCTCCTGGAC	CTACCATCAGAGCAGCCTGT
PaF106G0600022809.01	ATACGGAAAGGAAGGTCGCC	TCGATCCTAACGCCATCAGC
PaF106G0300011434.01	TGTGAGGTGTTGATTAATAGGGT	ATCATTGGTACGACTCACAAGC
MTCONS_00008488	ACACAACTTAACAAGGAAGAGCCAT	TTTTGTACCTGGGGAGGCTGG
PaF106G0100001918.01	TTGAAAGCTCCGAAGGGGTT	GGGTTTGCTCGAAAGCCATC
MTCONS_00074442	GCACACAGTGTCACGGTACT	AGGCCGACTCCTTAGGTAGG
MTCONS_00030674	CGGTTTCGAAATGCTCGCTT	CGAAGAAGATGGAGGAGACGG
MTCONS_00043102	CCGTTCTTCACATAAAACAAGCAC	CAGCCTCCCTACCCTAGTCAC
MTCONS_00060314	AGCTTTTATCTCTGATCAGGCTCT	CGCTCGATAAGGTTCTGCAC
UBQ	AAGGCTAAGATCCAAGACAAAGAG	CCACGAAGACGAAGCACTAAG
